# Supplementary material for: The Relative Contributions of Different Wheat Leaves to the Grain Cadmium Accumulation
Source: Toxics. 2022 Oct 23;10(11):637. doi: 10.3390/toxics10110637 (PMC9697351; doi:10.3390/toxics10110637)
Supplement: Supplementary file 1 [file toxics-10-00637-s001.zip]

Archive with 1 entries (1 files):
- toxics-1983388-supplementary.pdf
